# Supplementary material for: Genetic structure of the crown-of-thorns seastar in the Pacific Ocean, with focus on Guam
Source: PeerJ. 2016 May 5;4:e1970. doi: 10.7717/peerj.1970 (PMC4860296; doi:10.7717/peerj.1970)
Supplement: Table S3 — CI, confidence intervals; BC, Bonferroni correction; FDR, False discovery rate. [file peerj-04-1970-s005.xlsx]

## Sheet: Sheet1
		Comparison	FST	Lower_95%CI	Upper_95%CI	BC_Lower_95%CI	BC_Upper_95%CI	P-value	BC	FDR
		G1 vs. G2	0.0022	0.0087	0.0423	-0.013	0.0206	0.35229	1	0.366382
		G1 vs. G3	0.0296	0.0271	0.0776	0.0069	0.0574	0	0	0
		G1 vs. G4	0.0045	0.0084	0.048	-0.013	0.0266	0.11587	1	0.129112
		G1 vs. G5	0.0163	0.0169	0.065	-0.0043	0.0438	0.00619	0.48282	0.00894111
		G1 vs. G6	0.0232	0.0226	0.0726	0.0017	0.0517	0.00045	0.0351	0.000702
		G1 vs. K	0.0396	0.0367	0.106	0.0106	0.0799	5e-05	0.0039	8.29787e-05
		G1 vs. S	0.046	0.0519	0.1298	0.0134	0.0913	0.0008	0.0624	0.0012
		G1 vs. Ja	0.221	0.2108	0.2932	0.1849	0.2673	0	0	0
		G1 vs. GBR	0.1656	0.1473	0.244	0.1187	0.2154	0	0	0
		G1 vs. V102	0.189	0.1851	0.2786	0.1467	0.2402	0	0	0
		G1 vs. P	0.2414	0.2396	0.3318	0.2021	0.2944	0	0	0
		G1 vs. J	0.3225	0.3074	0.397	0.2834	0.373	0	0	0
		G2 vs. G3	0.0149	0.0138	0.056	-0.0032	0.039	0.00749	0.58422	0.0106222
		G2 vs. G4	-0.0035	0.001	0.0335	-0.0174	0.0152	0.79394	1	0.804251
		G2 vs. G5	0.0038	0.0069	0.0444	-0.0113	0.0262	0.1322	1	0.145234
		G2 vs. G6	0.0116	0.0107	0.0543	-0.0069	0.0366	0.01259	0.98202	0.0169986
		G2 vs. K	0.0329	0.0268	0.0943	0.0044	0.0718	0.00065	0.0507	0.000994118
		G2 vs. S	0.0135	0.0227	0.0892	-0.013	0.0536	0.23068	1	0.243149
		G2 vs. Ja	0.1952	0.1814	0.2642	0.1592	0.2419	0	0	0
		G2 vs. GBR	0.1395	0.1253	0.2089	0.0999	0.1835	0	0	0
		G2 vs. V102	0.1482	0.1471	0.2264	0.1127	0.192	0	0	0
		G2 vs. P	0.2075	0.207	0.2891	0.1743	0.2564	0	0	0
		G2 vs. J	0.2776	0.2641	0.3337	0.2448	0.3144	0	0	0
		G3 vs. G4	0.0222	0.0182	0.0647	0.0017	0.0482	0.0001	0.0078	0.000159184
		G3 vs. G5	0.0006	0.0052	0.0333	-0.0115	0.0167	0.54557	1	0.559927
		G3 vs. G6	-0.0034	0.0029	0.0282	-0.0139	0.0114	0.84353	1	0.84353
		G3 vs. K	0.0077	0.0111	0.054	-0.0109	0.032	0.19667	1	0.210141
		G3 vs. S	0.0271	0.0326	0.1054	-0.0017	0.0711	0.01753	1	0.0224154
		G3 vs. Ja	0.1959	0.1779	0.2659	0.1572	0.2451	0	0	0
		G3 vs. GBR	0.1471	0.1288	0.2157	0.1049	0.1918	0	0	0
		G3 vs. V102	0.1652	0.1606	0.2411	0.1281	0.2086	0	0	0
		G3 vs. P	0.207	0.2049	0.2852	0.1729	0.2531	0	0	0
		G3 vs. J	0.3046	0.2888	0.3609	0.2715	0.3436	0	0	0
		G4 vs. G5	0.0076	0.0082	0.049	-0.0097	0.0311	0.05658	1	0.067896
		G4 vs. G6	0.0307	0.0261	0.0746	0.0088	0.0573	0	0	0
		G4 vs. K	0.0315	0.0275	0.09	0.0051	0.0676	0.0001	0.0078	0.000159184
		G4 vs. S	0.0264	0.0331	0.1027	-0.0023	0.0673	0.03686	1	0.0449231
		G4 vs. Ja	0.2091	0.1935	0.2776	0.1711	0.2552	0	0	0
		G4 vs. GBR	0.1534	0.1365	0.2256	0.1109	0.2001	0	0	0
		G4 vs. V102	0.1712	0.1681	0.2529	0.1332	0.218	0	0	0
		G4 vs. P	0.2241	0.2194	0.305	0.1862	0.2718	0	0	0
		G4 vs. J	0.3103	0.2956	0.3684	0.2766	0.3494	0	0	0
		G5 vs. G6	0.0054	0.0087	0.0421	-0.0087	0.0247	0.11097	1	0.125444
		G5 vs. K	0.0128	0.0181	0.0611	-0.0046	0.0384	0.08425	1	0.0995682
		G5 vs. S	0.0186	0.0274	0.0914	-0.0077	0.0563	0.03366	1	0.0416743
		G5 vs. Ja	0.1796	0.1623	0.2481	0.1403	0.2262	0	0	0
		G5 vs. GBR	0.1332	0.1193	0.2045	0.0938	0.1791	0	0	0
		G5 vs. V102	0.145	0.1389	0.2238	0.1046	0.1895	0	0	0
		G5 vs. P	0.1905	0.1867	0.2707	0.1534	0.2374	0	0	0
		G5 vs. J	0.3031	0.2874	0.3618	0.2691	0.3435	0	0	0
		G6 vs. K	0.0225	0.0222	0.0775	-0.0004	0.0549	0.02427	1	0.0305332
		G6 vs. S	0.026	0.0307	0.1033	-0.0045	0.0682	0.01264	0.98592	0.0169986
		G6 vs. Ja	0.1883	0.172	0.2561	0.1499	0.2339	0	0	0
		G6 vs. GBR	0.146	0.1327	0.216	0.1076	0.1909	0	0	0
		G6 vs. V102	0.1538	0.148	0.2313	0.1137	0.1969	0	0	0
		G6 vs. P	0.2019	0.2015	0.2804	0.1681	0.247	0	0	0
		G6 vs. J	0.2957	0.2812	0.3571	0.2623	0.3382	0	0	0
		K vs. S	0.0351	0.0382	0.1319	-0.0032	0.0905	0.01598	1	0.020774
		K vs. Ja	0.2201	0.2006	0.3056	0.1733	0.2782	0	0	0
		K vs. GBR	0.1631	0.1479	0.2428	0.1175	0.2124	0	0	0
		K vs. V102	0.1915	0.1844	0.2895	0.1442	0.2493	0	0	0
		K vs. P	0.2219	0.2149	0.3228	0.1745	0.2824	0	0	0
		J vs. K	0.3508	0.3256	0.4315	0.3014	0.4072	0	0	0
		S vs. Ja	0.184	0.1769	0.2854	0.1375	0.246	0	0	0
		S vs. GBR	0.1279	0.1232	0.2269	0.0808	0.1845	0	0	0
		S vs. V102	0.1519	0.1586	0.2717	0.1035	0.2167	0	0	0
		S vs. P	0.2063	0.214	0.3303	0.1592	0.2755	0	0	0
		J vs. S	0.3252	0.3132	0.4374	0.2713	0.3955	0	0	0
		GBR vs. Ja	0.042	0.0447	0.1327	0.0059	0.0939	0.0024	0.1872	0.00353208
		Ja vs. V102	0.0465	0.0526	0.1659	0.0005	0.1138	0.01363	1	0.0180193
		Ja vs. P	0.0148	0.0266	0.141	-0.0301	0.0843	0.13919	1	0.150789
		J vs. Ja	0.4074	0.3899	0.4844	0.3631	0.4576	0	0	0
		GBR vs. V102	0.0286	0.0399	0.1431	-0.0137	0.0894	0.09304	1	0.106722
		GBR vs. P	0.0386	0.0354	0.1773	-0.0188	0.1231	0.00964	0.75192	0.0134271
		J vs. GBR	0.3304	0.311	0.4166	0.2812	0.3867	0	0	0
		P vs. V102	0.0307	0.0375	0.1975	-0.0356	0.1244	0.0861	1	0.100236
		J vs. V102	0.3734	0.3541	0.492	0.3122	0.4501	0	0	0
		J vs. P	0.4254	0.4204	0.546	0.3775	0.5031	0	0	0
